# Supplementary material for: The Glutathione Peroxidase Gene Family in Nitraria sibirica: Genome-Wide Identification, Classification, and Gene Expression Analysis under Stress Conditions
Source: Genes (Basel). 2023 Apr 21;14(4):950. doi: 10.3390/genes14040950 (PMC10137829; doi:10.3390/genes14040950)
Supplement: Supplementary file 1 [file genes-14-00950-s001.zip]

Archive with 7 entries (7 files):
- Figure S1.tif
- Figure S2.tif
- Figure S3.tif
- Table S1.pdf
- Table S2.pdf
- Table S3.pdf
- Table S4.pdf
